# Supplementary material for: Psoas muscle index and psoas muscle density as predictors of mortality in patients undergoing hemodialysis
Source: Sci Rep. 2022 Jun 21;12:10496. doi: 10.1038/s41598-022-14927-y (PMC9213443; doi:10.1038/s41598-022-14927-y)
Supplement: Supplementary file 1 — Supplementary Information. [file 41598_2022_14927_MOESM1_ESM.xlsx]

## Sheet: Sheet1
No	Age	Sex	HD duration	BMI	ALB	GNRI	DM	HTN	CVD	Censor	FU period	Cre μmol/L	Log CRP	SCI	PMA	PMI	PMD
1	33	0	2.66301	11.2914	4	80.9622	0	0	0	1	3.50685	667.42	-1	20.1507	258	0.971056	46.3364
2	86	0	0.673973	18.8776	1.8	62.5835	1	1	0	0	0.0246575	363.324	0.899273	14.2154	195	0.994898	18.0708
3	76	0	1.92603	17.4222	3	77.693	0	1	0	0	0.030137	376.584	0.96895	14.9881	246	1.09333	25.2146
4	77	0	0.720548	20.0288	3	82.6338	0	1	1	0	1.76712	622.336	0.74351	17.0911	301	1.20574	30.1794
5	78	0	3.48493	24.064	3.3	90.837	1	1	1	0	0.208219	489.736	0.943495	15.7964	290	1.34203	26.209
6	80	0	0.558904	15.7778	3.2	77.5541	0	1	0	0	0.556164	535.704	-0.09691	16.115	318	1.41333	44.1745
7	68	0	1.2411	22.9874	3	86.37	1	0	1	1	1.86027	539.24	0.447158	16.876	308	1.44492	34.487
8	66	0	8.95616	21.6409	4.2	103.557	0	0	0	1	7.52877	884	-0.455932	20.0575	305	1.45065	44.8075
9	73	0	3.4	14.9909	3.9	86.4857	0	1	1	0	3.65205	721.344	-2	18.1498	357	1.57405	49.5706
10	76	0	0.594521	16.0256	3.9	88.4469	0	1	1	0	8.07123	611.728	-1.52288	17.0129	388	1.59435	31.326
11	85	0	0.657534	18.1122	3.8	90.9129	0	1	1	1	4.69863	602.004	-0.920819	16.3621	352	1.79592	40.2034
12	88	0	1.05205	21.1735	2.8	81.8253	0	1	0	0	1.4411	250.172	0.113943	13.0616	370	1.88776	23.1992
13	75	0	0.830137	22.5215	1.2	59.568	1	1	1	0	0.380822	266.968	0.815578	14.0054	425	1.91433	21.7089
14	68	0	0.572603	18.9036	3.5	87.9459	1	1	0	1	3.40822	581.672	-1.1549	17.2277	499	1.92508	48.3894
15	53	0	1.29315	19.0274	4.2	98.6036	0	1	0	1	5.13973	913.172	-1.69897	21.1377	483	1.93479	51.7248
16	57	0	4.36438	21.9899	3.7	96.7738	1	1	1	0	9.29589	884	-0.522879	20.6147	509	1.96366	36.1741
17	70	0	5.09863	23.1911	4.2	104.238	1	1	1	0	9.11507	808.86	-1.04576	19.1658	472	1.99022	38.8513
18	81	0	0.643836	21.2874	3.4	90.9753	0	1	1	0	4.23562	419.9	-0.60206	15.0263	435	2.01305	26.56
19	77	0	5.74247	17.12	2.8	74.1422	1	1	1	1	0.0575342	351.832	0.193125	14.6236	419	2.02064	26.673
20	55	0	3.9863	24.196	3.9	99.771	0	1	1	1	4.74795	929.968	-0.769551	21.1503	532	2.02713	39.8105
21	85	0	1.42192	17.0656	2.9	75.528	1	1	1	0	4.82466	399.568	-1.1549	14.5532	490	2.03954	26.8896
22	60	0	14.011	22.2222	3.6	95.304	0	1	1	1	10.4219	1115.61	-0.744727	22.5145	469	2.08444	39.2959
23	74	0	1.73425	18.6929	4	94.9915	0	1	1	0	9.47945	475.592	-1	15.9172	471	2.12153	34.1565
24	56	0	1.84932	20.6035	4	98.6131	1	1	1	1	7.2	795.6	-1.69897	19.8771	512	2.13111	47.9336
25	70	0	2.06301	27.164	3.6	95.304	0	1	1	1	1.06301	553.384	-0.522879	16.8629	467	2.13203	33.8437
26	54	0	10.1178	17.0245	4.1	93.3182	0	1	0	0	4.52603	942.344	-2	21.2971	539	2.15911	51.0319
27	71	0	11.9342	15.8473	3.3	79.1748	0	1	1	1	3.74795	785.876	0.281033	18.9157	539	2.30856	40.5905
28	78	0	2.13425	22.8545	3.7	96.793	1	1	1	1	3.20274	914.94	0.117271	19.6312	542	2.31535	44.2369
29	59	0	10.8356	19.0238	3.4	86.6847	0	1	0	1	0.594521	861.9	-0.481486	20.2884	588	2.43174	45.7109
30	71	0	0.575342	16.0478	4.2	92.9559	1	1	1	0	0.336986	254.592	-1	14.0982	509	2.47525	44.8432
31	45	0	20.2301	17.5294	3.9	91.2972	0	1	1	1	10.4904	973.284	-1.30103	22.1098	614	2.65755	54.0735
32	73	0	3.50685	21.3333	2.6	79.1504	0	0	0	1	2.04658	612.612	1.28217	17.2489	639	2.84	37.9319
33	50	0	4.86575	20.83	3.9	97.5533	0	1	1	1	10.1973	1099.7	-0.744727	22.9795	738	2.95626	41.2008
34	71	0	4.47397	27.5873	3.5	93.815	1	1	0	0	2.30959	816.816	0.240549	19.204	738	2.99404	39.3419
35	52	0	0.843836	24.7676	4	101.26	1	1	1	1	3.97808	670.956	-1.52288	19.0142	788	3.00259	48.4864
36	65	0	14.2986	19.7778	4	97.0479	0	1	1	0	10.2247	1096.16	-1.52288	22.0412	700	3.11111	51.8457
37	49	0	18.6219	18.3785	4	94.3956	0	1	0	1	2.35342	1012.18	-1.39794	22.2434	606	3.1821	51.4248
38	72	0	1.36164	23.7778	3.9	99.771	0	1	1	1	8.32329	730.184	-1.09691	18.3234	718	3.19111	49.5942
39	53	0	3.27123	19.5167	4.3	101.02	1	1	0	1	10.4795	686.868	-1.52288	19.0584	728	3.19284	50.3957
40	50	0	5	26.0407	4	101.26	0	1	0	0	4.55616	900.796	-0.958607	21.2159	828	3.19432	34.0714
41	43	0	0.857534	15.1309	3.5	80.795	0	1	0	1	0.515068	800.904	-0.823909	20.6849	729	3.19723	57.0809
42	44	0	3.47671	20.3954	3.6	92.2626	1	1	0	1	10.4986	1031.63	-1.22185	22.7265	772	3.21332	55.2622
43	64	0	2.89315	22.1421	3.8	98.282	1	1	1	1	1.08493	889.304	-0.886057	20.2265	732	3.34186	38.4611
44	73	0	2.60822	23.3893	4.1	102.749	0	1	1	1	1.55068	885.768	-0.337242	19.6664	698	3.36613	40.5034
45	76	0	0.556164	19.1111	3.1	82.3832	0	1	0	1	1.22466	752.284	-1.22185	18.2872	795	3.53333	43.3635
46	51	0	2.5863	21.0303	4	99.4219	1	1	1	1	10.5096	727.532	-1.52288	19.5848	914	3.66127	50.6175
47	77	0	0.726027	22.2222	3.1	87.859	0	1	1	1	1.12329	552.5	-0.39794	16.4603	827	3.67556	46.9788
48	58	0	1.61918	27.9172	3.8	98.282	1	1	1	1	5.95616	523.328	-1.39794	17.3272	854	3.69633	47.5754
49	42	0	1.22466	37.0983	3.6	95.304	1	1	1	1	2.9726	813.28	-0.267606	20.9335	1022	3.7539	48.2078
50	58	0	13.211	23.4667	3.9	99.771	0	1	1	1	10.4795	884	-0.958607	20.5456	857	3.80889	48.5246
51	64	0	2.35342	28.7109	3.9	99.771	1	1	1	0	0.816438	606.424	-0.585027	17.7179	985	3.84766	41.549
52	56	0	5.50959	24.4646	3.9	99.771	0	1	0	1	0.369863	962.676	-0.721246	21.3866	1050	3.90393	51.5157
53	60	0	0.775342	24.974	3.5	93.815	1	1	0	1	2.33151	655.928	-1	18.401	940	3.91259	54.2309
54	69	0	1.18356	20.7198	4.2	101.811	0	1	1	1	5.17808	677.144	-0.823909	18.07	872	3.92775	51.9753
55	41	0	0.536986	22.0604	3.8	98.282	0	1	0	1	1.56164	906.984	-0.387216	21.7945	954	3.97086	53.3009
56	73	0	5.47671	38.4444	3.5	93.815	1	1	1	0	1.2137	794.716	0.0374265	18.8702	894	3.97333	41.0107
57	72	0	2.99452	18.342	4.2	97.3045	0	1	1	1	6.43562	1051.08	-1.39794	21.2084	947	3.99308	49.6779
58	52	0	1.69589	18.1787	3.4	85.0828	1	1	1	1	1.5726	618.8	-0.823909	18.5122	959	4.1508	54.2509
59	38	0	3.93425	21.0962	4.1	101.036	1	1	1	1	10.326	1070.52	-0.920819	23.4293	1068	4.33283	54
60	75	0	0.668493	28.1442	3.5	93.815	0	1	1	1	1.90685	762.892	-0.69897	18.4412	921	4.35643	37.5377
61	64	0	15.5699	22.069	4	101.26	0	1	0	1	10.4219	1032.51	-1.52288	21.5109	901	4.46836	50.8158
62	63	0	2.12877	25.3333	3.5	93.815	1	1	1	1	1.49589	895.492	-0.552842	20.3896	1016	4.51556	49.0248
63	59	0	7	28.1959	3.6	95.304	1	1	1	1	10.4904	1098.81	-0.823909	22.4509	1116	4.52757	43.1
64	69	0	2.58904	22.1893	3.4	92.326	1	1	1	1	3.4137	368.628	-1.1549	15.2946	1232	5.06246	47.2511
65	68	0	4.4	27.7671	3.8	98.282	0	1	1	0	2.75616	657.696	-1	17.9373	1338	5.71575	37.3054
66	63	1	1.51507	19.9594	2.9	81.0131	0	1	0	0	0.876712	962.676	0.62941	22.1269	474	1.72013	33.7608
67	67	1	0.660274	20.1951	3.7	93.3719	1	1	1	0	4.80548	464.984	0.724276	17.3686	456	1.73754	18.7526
68	58	1	6.21644	19.1478	3.2	83.9418	0	1	1	0	2.32603	911.404	-0.259637	21.9046	492	1.82927	35.3528
69	79	1	21.0658	16.4555	3.4	81.8166	0	1	1	0	2.96164	643.552	-0.677781	18.256	509	1.86961	27.3407
70	79	1	5.96438	18.5547	3.3	84.3066	1	1	1	0	7.65205	942.344	-0.259637	20.9431	488	1.90625	44.5334
71	67	1	8.72055	20.7967	3.7	94.5123	1	1	1	0	0.4	757.588	-0.420216	20.0213	560	2.00796	29.125
72	60	1	1.46575	23.1473	3.7	96.793	1	1	0	0	7.84658	757.588	-0.853872	20.4423	559	2.10396	28.4903
73	62	1	5	20.8264	3.4	90.1016	0	0	0	1	5.18082	906.1	-0.267606	21.643	584	2.14509	26.5264
74	54	1	11.6356	18.3263	3.9	92.8077	0	1	1	0	5.49041	928.2	-0.769551	22.334	601	2.18101	38.7398
75	85	1	0.556164	19.7452	3.4	88.0522	1	1	1	0	1.87945	195.364	-0.267606	13.8659	582	2.2314	35.1864
76	65	1	0.630137	22.4103	3.6	95.304	1	1	1	0	0.449315	552.5	0.164353	18.3246	651	2.33425	51.9742
77	77	1	0.808219	16.0872	2.8	72.1845	0	1	1	0	0.339726	416.364	0.44248	16.3917	561	2.34413	36.644
78	64	1	6.71233	27.1809	3.7	96.793	1	1	1	0	8.99452	1163.34	-0.920819	23.8619	639	2.34711	38.7535
79	72	1	1.48767	29.0006	4.2	104.238	0	1	1	0	4.20822	389.844	-0.853872	16.4204	638	2.3721	28.7658
80	80	1	1.33973	21.3593	3.2	88.1336	1	1	1	0	2.12329	464.984	-1.30103	16.6419	556	2.37515	22.877
81	70	1	1.00822	17.8647	3	78.5318	0	1	1	0	0.334247	578.136	0.217484	18.2516	626	2.37943	34.2403
82	74	1	2.29589	24.3531	3.6	95.304	1	1	0	0	5.85205	743.444	-0.60206	19.4873	647	2.40556	28.1223
83	66	1	1.64384	17.8145	4	93.3266	1	1	1	0	1.09041	838.916	-1.22185	20.8001	655	2.40588	32.0878
84	37	1	0.564384	25.4694	3.4	92.326	0	0	0	0	2.26301	929.968	0.431364	23.4178	762	2.48816	29.715
85	75	1	1.0137	23.2133	3.9	99.771	0	1	1	0	4.06849	815.048	-1.30103	20.0462	611	2.4883	38.8041
86	72	1	0.890411	21.262	3.4	90.9272	1	1	1	0	4.47671	552.5	-0.275724	17.8673	658	2.50724	32.1261
87	78	1	15.8932	19.2837	3.6	90.1555	1	1	1	0	0.545205	786.76	-0.207608	19.6215	695	2.5528	30.041
88	74	1	0.687671	16.9486	3.9	90.1963	0	1	0	0	1.2411	810.628	-1.39794	20.0857	820	2.64721	32.6878
89	75	1	8.72603	16.811	3.2	79.5126	0	1	1	0	2.03288	773.5	-0.552842	19.6653	670	2.65021	36.614
90	76	1	3.81096	16.0199	3	75.0351	0	1	1	0	0.4	891.072	0.146128	20.6434	678	2.68186	49.4912
91	76	1	1.63014	20.6905	4.2	101.756	1	1	1	1	5.10959	457.028	-0.920819	16.7566	662	2.68571	44.5746
92	65	1	3.33973	20.3125	3.7	93.5944	0	1	1	1	2.3863	1059.92	-0.958607	22.8696	701	2.73828	52
93	58	1	7.56712	17.9089	4.3	97.9724	1	1	1	0	7.32329	1015.72	-1	22.8656	735	2.80064	47.2706
94	71	1	2.27123	17.6898	3.6	87.1342	0	1	0	1	9.16712	1038.7	-1.69897	22.3038	746	2.80778	54.0922
95	67	1	7.15342	20.3428	3	83.2288	1	1	1	0	4.5863	928.2	0.550228	21.5415	650	2.81337	52.108
96	76	1	2.55616	18.5078	3.7	90.1736	0	1	1	0	5.56164	985.66	-0.958607	21.5157	813	2.95036	49.9679
97	68	1	0.780822	15.239	3.3	78.0218	0	1	1	0	0.189041	830.96	0.0681859	20.6289	823	2.95098	39.0998
98	79	1	0.509589	16.9023	3.4	82.6636	0	1	1	0	2.87671	643.552	0.220108	18.2386	754	2.96381	31.7915
99	63	1	9.20274	26.7578	3.6	95.304	1	1	1	1	10.4685	745.212	-0.69897	20.1647	765	2.98828	21.7106
100	84	1	0.816438	17.5064	3.6	86.7866	1	1	1	1	4.02466	452.608	-0.958607	16.2562	876	3.06712	51.2548
101	77	1	2.99178	18.7453	3.7	90.6238	0	1	1	0	2.61096	956.488	-0.69897	21.2015	781	3.1484	38.7499
102	66	1	2.83562	22.0478	3.2	89.4386	0	1	1	0	1.08219	1038.7	-0.251812	22.6069	775	3.16427	33.9625
103	61	1	1.03562	20.8611	3.8	96.1233	1	1	1	1	3.8411	766.428	-0.744727	20.4606	991	3.38908	46.9145
104	72	1	3.76164	23.486	3.6	95.304	1	1	1	1	1.27945	830.96	0.09691	20.4236	946	3.39202	34.9844
105	68	1	15.0192	23.9025	3.8	98.282	0	1	1	0	8.77534	1047.54	-0.744727	22.5656	779	3.41652	37.8336
106	59	1	0.717808	19.0451	3.6	89.7031	1	1	0	1	7.66027	602.888	-0.161151	19.1096	1023	3.41809	45.7829
107	47	1	8.70959	26.3958	3.8	98.282	1	1	0	1	4.1589	1100.58	-0.568636	24.3129	1024	3.42143	47.3053
108	75	1	5.61918	22.8625	3.7	96.793	0	0	0	1	6.33425	1280.03	-0.886057	24.2725	965	3.50196	40.7854
109	78	1	5.33973	26.6384	3.7	96.793	0	1	1	0	2.43014	1209.31	-0.180456	23.4113	875	3.50505	28.9811
110	67	1	2.64658	21.9363	4.1	102.628	0	1	0	1	10.4411	1028.09	-1.22185	22.4781	967	3.59533	41.6413
111	60	1	0.772603	21.2169	4	99.7756	0	1	1	1	5.09041	1098.81	-1.30103	23.5213	1085	3.62525	54.3101
112	77	1	0.873973	21.573	3.7	95.9836	0	1	1	1	1.07123	500.344	0.0681859	17.0874	889	3.65302	50.2834
113	65	1	1.19726	26.3329	3.8	98.282	1	1	1	1	4.9726	685.1	-1.52288	19.4923	1084	3.70712	36.959
114	69	1	0.958904	19.7055	3.9	95.4219	0	1	1	1	3.28219	802.672	-0.886057	20.292	1001	3.72174	49.4727
115	47	1	3.54795	22.7596	4.3	105.727	1	1	1	0	6.34795	1118.26	-0.769551	24.4633	1156	3.73192	37.3194
116	63	1	34.474	18.7328	3.8	92.0891	0	1	0	0	5.97808	1076.71	-1.1549	23.1365	1042	3.82736	33.8898
117	80	1	1.16438	19.8189	4.1	98.6149	0	1	0	1	5.25479	941.46	-0.920819	20.9247	850	3.82866	44.748
118	82	1	1.30959	20.4407	3.4	89.3705	1	1	1	0	0.276712	777.92	-0.958607	19.3193	938	3.83468	40.736
119	69	1	2.49589	23.0469	3.7	96.793	0	1	0	1	3.49041	849.524	-0.481486	20.7214	998	3.89844	28.1157
120	60	1	0.778082	16.6016	4.2	94.0055	0	1	0	1	7.30411	849.524	-0.853872	21.2398	999	3.90234	54.7487
121	73	1	1.43836	25.1953	3.4	92.326	1	1	1	1	0.920548	726.648	-0.823909	19.4051	1001	3.91016	28.5754
122	46	1	5.10411	24.0484	3.9	99.771	1	1	0	1	6.07671	908.752	-1.30103	22.6634	1151	3.9827	43.2696
123	65	1	15.8795	22.0386	3.8	98.3551	1	1	1	0	4.4	1003.34	-0.823909	22.3758	1091	4.00735	2.30871
124	62	1	1.68493	24.6355	3.7	96.793	1	1	1	0	9.03288	464.984	0.281033	17.6886	1003	4.01779	40.6423
125	79	1	0.928767	18.9555	3.1	82.0883	0	1	1	0	0.169863	648.856	-0.657577	18.3318	1140	4.03912	36.2344
126	65	1	7.15068	24.0385	4	101.26	0	1	1	1	6.18082	1104.12	-1.09691	23.2798	1004	4.12558	40.6135
127	67	1	1.40274	22.1951	4	101.26	1	1	1	1	6.90137	833.612	-1.30103	20.7017	1161	4.16293	52.4819
128	40	1	0.709589	21.6713	4.3	105.104	0	1	1	1	10.0877	336.804	-1.52288	17.8697	1137	4.17631	53.1631
129	38	1	4.36438	28.5354	3.8	98.282	1	0	0	1	10.4795	1292.41	-0.853872	26.5988	1196	4.18753	41.8326
130	56	1	1.38356	20.8086	4.1	100.491	0	1	1	1	10.1918	260.78	-1.22185	16.2489	1269	4.19144	49.8042
131	52	1	1.32603	30.2657	4.3	105.727	0	1	1	0	6.89041	955.604	-0.251812	22.728	1226	4.19274	30.0038
132	48	1	0.756164	17.7152	3	78.2484	0	1	1	1	3.07945	975.052	1.07408	23.1242	1325	4.22931	49.9766
133	80	1	0.79726	22.0317	3.3	90.8971	0	1	1	1	2.4	872.508	-0.522879	20.291	1059	4.24211	46.4048
134	68	1	1.48219	20.889	3.9	97.6652	1	1	1	1	3.48219	837.148	-0.366532	20.7003	1154	4.34341	51.6536
135	49	1	5.11233	24.4418	3.7	96.793	0	1	1	1	1.79178	1258.82	-0.823909	25.6311	1328	4.38631	51.3831
136	53	1	0.728767	19.6511	3.6	90.8517	0	1	1	1	2.93425	586.976	-0.958607	19.3188	1195	4.38935	52.4896
137	71	1	2.07397	18.9386	3.2	83.5453	0	1	1	0	1.1589	693.94	0.933487	19.2399	1064	4.42872	40.8587
138	68	1	6.47671	26.6728	3.5	93.815	0	1	1	0	2.85479	1226.11	-0.154902	24.181	1269	4.45366	24.5895
139	67	1	5.63562	19.415	3.7	91.8933	0	1	1	0	5.46849	1066.1	-1.39794	22.7969	1246	4.5217	48.9866
140	66	1	3.90411	24.5065	3.9	99.771	1	1	0	1	1.18356	974.168	-0.267606	22.0504	1338	4.52271	48.5354
141	60	1	6.43836	22.0703	3.7	96.793	0	1	1	1	1.6411	1153.62	-0.537602	24.0042	1163	4.54297	50.3533
142	54	1	3.56712	19.5418	3.5	89.1555	0	1	1	1	1.3863	1247.32	0.989005	25.2073	1274	4.56811	54.7165
143	72	1	0.69863	21.83	3.6	94.9817	1	1	1	1	0.345205	953.836	0.342423	21.5022	1216	4.57676	46.8956
144	72	1	2.24384	19.3625	4	96.2607	0	1	1	1	3.52055	1030.74	-1	22.1755	1293	4.63624	47.6978
145	78	1	14.0685	19.2724	2.6	75.244	1	0	1	0	0.227397	584.324	-0.173925	17.7749	1049	4.75688	42.3826
146	48	1	6.64658	26.5338	4.2	104.238	0	1	0	1	10.1425	815.048	-0.552842	21.6914	1328	4.76173	44.3666
147	73	1	0.676712	21.3839	3.9	98.6033	0	1	1	1	3.6	914.056	-0.522879	21.0901	1429	4.77463	49.1227
148	68	1	2.00274	22.7709	3.6	95.304	1	1	0	1	1.97808	1224.34	-0.79588	24.1723	1269	4.77624	53.3461
149	55	1	3.52877	19.7409	4.6	105.912	0	1	0	1	10.4493	1229.64	-1.1549	24.9668	1264	4.79855	51.6528
150	71	1	1.49315	23.8751	3.7	96.793	1	1	0	1	0.791781	716.924	-0.769551	19.4227	1307	4.80073	44.0474
151	60	1	5.73973	21.797	4.2	103.853	0	1	0	1	8.30685	1254.4	-1.09691	24.9128	1246	4.80691	42.2688
152	58	1	5.6	26.7759	3.6	95.304	1	1	1	1	7.72055	871.624	-0.455932	21.579	1189	4.82373	18.2437
153	76	1	0.619178	22.2685	3.5	93.815	0	1	0	1	2.45205	557.804	-0.275724	17.7051	1164	4.84495	50.3304
154	64	1	4.11781	19.9219	3.7	92.854	0	1	0	0	0.0520548	777.036	-0.207608	20.376	1251	4.88672	46.4089
155	45	1	0.693151	21.0019	4.2	102.346	0	1	0	1	3.36712	880.464	-2	22.4531	1300	4.89292	51.8728
156	59	1	6.45205	21.821	4	100.921	1	1	1	1	0.854795	1025.44	-0.853872	22.9351	1604	4.95062	39.2606
157	59	1	3.96438	19.0274	3.7	91.1586	0	1	0	1	6.01918	884.884	-1.30103	21.6365	1244	4.98318	49.8105
158	24	1	0.873973	19.0071	3.9	94.0981	0	1	0	1	7.52329	956.488	-2	24.3997	1347	5.06982	59.0339
159	70	1	4.09589	27.0954	3.8	98.282	1	1	1	0	2.24384	1042.24	-0.283997	22.4367	1301	5.14616	35.136
160	56	1	1.14521	23.3887	4.2	104.238	1	1	0	1	2.77534	1066.1	-1.30103	23.4759	1549	5.17558	56.2025
161	65	1	10.2137	18.6709	4	94.9499	0	1	0	1	9.13699	1033.4	-1.52288	22.6233	1363	5.19357	42.0173
162	72	1	1.00274	23.2335	3.7	96.793	1	1	0	1	1.05479	596.7	-0.537602	18.2877	1301	5.2115	32.7077
163	42	1	0.939726	19.1436	3.6	89.8898	1	1	1	1	4.73151	777.036	-0.638272	21.649	1511	5.25927	53.1173
164	29	1	3.8	23.9995	4.1	102.749	0	1	1	1	1.70137	1344.56	-0.920819	27.5883	1558	5.26636	51.7448
165	78	1	0.550685	24.539	3.3	90.837	1	1	0	1	0.523288	595.816	-0.537602	17.8891	1451	5.39485	45.3155
166	30	1	6.23836	17.6815	4.6	102.008	0	1	0	1	9.88219	1272.08	-1.69897	26.8543	1546	5.41298	52.7357
167	21	1	1.14795	16.901	4.4	97.5511	0	1	0	1	6.8411	1228.76	-1.09691	27.0044	1638	5.53678	56.9107
168	55	1	15.3205	21.7994	3.9	99.3909	1	1	0	0	8.3726	1112.07	-1.22185	23.9263	1695	5.59849	42.2485
169	73	1	1.03288	22.4996	3.7	96.793	0	1	0	1	2.58082	803.556	-0.677781	20.1033	1552	5.63217	50.1526
170	70	1	0.780822	24.7475	4.1	102.749	1	1	1	1	3.44658	376.584	-0.468521	16.4618	1460	5.92316	49.2996
171	40	1	3.62192	26.0146	3.9	99.771	1	1	1	1	1.49589	1380.81	-0.920819	27.2681	2060	5.95445	49.6585
172	64	1	0.723288	22.3478	3	86.37	0	1	1	1	2.87671	584.324	-0.769551	18.6396	1431	6.0339	47.2959
173	76	1	4.51233	26.9487	4.3	105.727	1	1	0	1	1.81644	835.38	0.414973	20.2426	1622	6.10486	45.3644
174	76	1	1.66301	24.9202	4	101.26	0	1	1	1	5.89863	861.016	-0.721246	20.4307	1735	6.22109	52.1262
175	70	1	0.747945	32.8742	3.6	95.304	0	1	1	1	8.30137	506.532	-0.60206	17.602	1695	6.2259	47.8964
176	54	1	2.53699	25.5843	3.8	98.282	1	1	0	1	1.04384	593.164	-0.958607	19.3426	1784	6.47409	47.7322
177	67	1	1.83288	25.0292	3.5	93.815	0	1	1	1	10.8493	550.732	0.133539	18.1916	1727	6.50006	36.2395
178	51	1	4.42192	23.0518	3.9	99.771	1	1	0	1	7.37534	1219.92	-1.69897	25.1459	1805	6.71104	51.2198
179	19	1	1.53151	20.5486	4.6	107.443	0	1	0	1	6.07945	1579.71	-1.52288	30.3007	2022	6.75599	59.1193
180	66	1	6.18356	28.1625	3.8	98.282	0	1	1	1	2.24658	1511.64	-0.49485	26.8616	1758	6.78215	44.1964
181	38	1	4.13699	23.5078	4.3	105.727	0	1	0	1	10.4712	1638.94	-0.823909	29.6749	1862	6.8393	60.2438
182	36	1	5.66849	23.0546	4.8	113.172	1	1	0	1	10.1288	1191.63	-1.39794	25.7937	2058	6.87627	51.4107
183	37	1	6.56164	32.526	3.9	99.771	0	1	1	1	10.2164	1455.95	-0.69897	28.1258	2034	7.03806	44.963
184	54	1	1.26301	26.6749	4	101.26	1	1	1	1	1.54521	1089.09	-0.677781	23.7766	2085	7.1304	50.8691
185	63	1	1.48767	27.5482	3.9	99.771	1	1	0	1	1.24658	750.516	-1.04576	20.205	2047	7.51882	52.2449
186	39	1	11.8822	22.231	3.8	98.282	0	1	0	1	10.2027	1361.36	-0.958607	27.1285	2156	7.73065	50.5505
187	68	1	1.0411	24.5578	4.1	102.749	1	1	1	1	0.569863	765.544	-0.585027	20.0461	1944	8.09157	55.341
188	50	1	1.6411	30.4498	4	101.26	1	1	1	1	4.44658	996.268	-1.04576	23.2002	2791	9.65744	46.9182
